# Supplementary material for: Meiotic gene silencing complex MTREC/NURS recruits the nuclear exosome to YTH-RNA-binding protein Mmi1
Source: PLoS Genet. 2020 Feb 3;16(2):e1008598. doi: 10.1371/journal.pgen.1008598 (PMC7018101; doi:10.1371/journal.pgen.1008598)
Supplement: S3 Table — (XLSX) [file pgen.1008598.s011.xlsx]

## Sheet: Fig 1A
WT		%
0	32	24.0602
1	37	27.8195
2	32	24.0602
3	17	12.782
4<	15	11.2782
sum	133	100
red1∆		%
0	111	92.5
1	0	0
2	9	7.5
3	0	0
4<	0	0
sum	120	100
mei4∆		%
0	25	24.0385
1	24	23.0769
2	30	28.8462
3	11	10.5769
4<	14	13.4615
sum	104	100
mmi1∆ mei4∆		%
0	59	48.3607
1	29	23.7705
2	16	13.1148
3	10	8.19672
4<	8	6.55738
sum	122	100
pab2∆		%
0	24	17.0213
1	65	46.0993
2	35	24.8227
3	9	6.38298
4<	8	5.67376
sum	141	100

## Sheet: Fig 1B
WT Dis3	sum	%
0	58	52.2523
1	19	17.1171
2	22	19.8198
3	9	8.10811
4<	3	2.7027
sum	111	100
red1∆ Dis3	sum	%
0	100	87.7193
1	2	1.75439
2	5	4.38596
3	5	4.38596
4<	2	1.75439
sum	114	100
WT Rrp4	sum	%
0	37	34.2593
1	10	9.25926
2	19	17.5926
3	30	27.7778
4<	12	11.1111
sum	108	100
red1∆ Rrp4	sum	%
0	98	87.5
1	3	2.67857
2	4	3.57143
3	4	3.57143
4<	3	2.67857
sum	112	100

## Sheet: Fig 1C
WT	sum	%
0	5	3.78788
1	28	21.2121
2	44	33.3333
3	34	25.7576
4<	21	15.9091
sum	132	100
red1∆	sum	%
0	14	10.219
1	89	64.9635
2	20	14.5985
3	9	6.56934
4<	5	3.64964
sum	137	100

## Sheet: Fig 1D
WT	sum	%
0	4	3.80952
1	7	6.66667
2	16	15.2381
3	19	18.0952
4<	59	56.1905
sum	105	100
red1∆	sum	%
0	33	23.5714
1	42	30
2	18	12.8571
3	19	13.5714
4<	28	20
sum	140	100

## Sheet: Fig 2A
Full-length	sum	%
0	0	0
1	2	1.44928
2	5	3.62319
3	13	9.42029
4<	118	85.5072
sum	138	100
∆2-195	sum	%
0	2	1.78571
1	0	0
2	1	0.892857
3	11	9.82143
4<	98	87.5
sum	112	100
∆2-347	sum	%
0	106	90.5983
1	10	8.54701
2	1	0.854701
3	0	0
4<	0	0
sum	117	100
∆196-347	sum	%
0	100	84.0336
1	10	8.40336
2	5	4.20168
3	4	3.36134
4<	0	0
sum	119	100
∆196-245	sum	%
0	113	91.8699
1	4	3.25203
2	2	1.62602
3	4	3.25203
4<	0	0
sum	123	100
∆246-295	sum	%
0	0	0
1	4	3.8835
2	10	9.70874
3	20	19.4175
4<	69	66.9903
sum	103	100
∆296-347	sum	%
0	3	2.29008
1	6	4.58015
2	14	10.687
3	22	16.7939
4<	86	65.6489
sum	131	100

## Sheet: Fig 2C
red1(∆196-245)	sum	%
0	113	91.8699
1	1	0.813008
2	2	1.62602
3	3	2.43902
4<	4	3.25203
sum	123	100

## Sheet: Fig 2D
iss10∆	sum	%
0	97	94.1748
1	3	2.91262
2	0	0
3	2	1.94175
4<	1	0.970874
sum	103	100

## Sheet: Fig 2E
	mei4/act1			average	SEM	p-value
red1-YFP	0.647445	1.09089	1.26166	1	0.183041
red1∆	22.1613	23.853	21.8474	22.6206	0.622843	0.000172241
red1(∆196-245)	2.13733	3.61405	3.27303	3.00813	0.446394	0.0159554
iss10∆	3.48827	2.78693	3.30036	3.19186	0.209603	0.000756276
	ssm4/act1			average	SEM	p-value
red1-YFP	0.912034	1.20742	0.880543	1	0.104109
red1∆	12.9756	11.6392	11.4527	12.0225	0.479595	0.000285433
red1(∆196-245)	1.86682	3.7013	2.21879	2.59564	0.56209	0.0465965
iss10∆	1.91459	1.88184	3.42497	2.40714	0.509007	0.0482161

## Sheet: Fig 4A
red1∆		mei4/act1			average	SEM	p-value
vector		3.56621	2.32761	3.42308	3.10563	0.391201
red1		0.906023	0.875184	1.21879	1	0.109758	0.00329778
rrp6-GFP		2.60511	3.04878	4.05897	3.23762	0.430181
mmi1		5.12915	1.85369	3.89552	3.62612	0.955089
rrp6-GFP-mmi1	FL	0.785871	0.763227	1.0186	0.855898	0.0816117	0.0024488
	∆YTH	0.927093	1.36135	1.74739	1.34528	0.236936	0.00915946
	∆SID	3.07054	2.51747	2.2434	2.61047	0.243263
red1∆		ssm4/act1			average	SEM	p-value
vector		4.05968	3.81101	4.04982	3.9735	0.0812962
red1		0.885125	0.885716	1.22916	1	0.114579	1.47298e-05
rrp6-GFP		3.91756	3.29042	4.90867	4.03888	0.471072
mmi1		5.58191	2.23907	4.5677	4.12956	0.98955
rrp6-GFP-mmi1	FL	0.329181	0.337731	0.46376	0.376891	0.0435046	1.29021e-06
	∆YTH	0.648634	0.868256	1.30836	0.941751	0.19396	6.72927e-05
	∆SID	4.81086	3.30404	2.15843	3.42444	0.768056
red1∆		cti6/act1			average	SEM	p-value
vector		2.97906	3.11242	3.60684	3.23277	0.190953
red1		1.16997	1.02067	0.80936	1	0.10461	0.000254903
rrp6-GFP		3.11836	4.15468	5.25724	4.17676	0.617539
mmi1		3.85426	3.1298	1.70772	2.89726	0.630467
rrp6-GFP-mmi1	FL	1.97073	1.76106	1.68033	1.80404	0.0865411
	∆YTH	2.88177	2.4807	2.3738	2.57876	0.154616
	∆SID	3.16547	3.14252	1.93752	2.74851	0.405547

## Sheet: Fig 4C
red1∆ mmi1∆ mei4∆		ssm4/act1			average	SEM	p-value
vector		4.66209	4.43905	4.24919	4.45011	0.119322
rrp6-GFP		4.23524	4.46928	5.38855	4.69769	0.351976
mmi1		3.07957	2.95577	3.03911	3.02482	0.0364463
rrp6-GFP-mmi1	FL	0.863993	0.784645	1.35136	1	0.177168	4.29737e-05
	∆YTH	4.39484	3.27793	4.13063	3.93447	0.337014
	∆SID	1.85973	2.81164	3.92739	2.86625	0.597507
red1∆ mmi1∆ mei4∆		cti6/act1			average	SEM	p-value
vector		1.62298	1.592	1.74113	1.65203	0.0454363
rrp6-GFP		1.72615	1.82842	1.85806	1.80421	0.0399583
mmi1		1.42529	1.19374	1.53967	1.38623	0.101754
rrp6-GFP-mmi1	FL	1.16745	1.06663	0.765916	1	0.120607	0.00359232
	∆YTH	2.13953	1.38763	0.878833	1.46866	0.366182
	∆SID	1.16348	0.667104	1.15608	0.995557	0.16424

[truncated: 14 more sheets: Fig 4D, Fig 5A, Fig 5B, Fig 5C, Fig 6A, Fig 6B, S3B Fig, S3C Fig, S3D Fig, S5B Fig, S5D Fig, S6A Fig, S6D Fig, S8 Fig]
